# Supplementary material for: Application of Machine-Learning Algorithms for Better Understanding the Properties of Liquisolid Systems Prepared with Three Mesoporous Silica Based Carriers
Source: Pharmaceutics. 2023 Feb 23;15(3):741. doi: 10.3390/pharmaceutics15030741 (PMC10054079; doi:10.3390/pharmaceutics15030741)
Supplement: Supplementary file 1 [file pharmaceutics-15-00741-s001.zip]

Archive with 1 entries (1 files):
- pharmaceutics-2193251-supplementary.pdf
